# Supplementary material for: The RNA-Binding Domain NS1 of Influenza as an Antiviral Target: From Evolutionary Conservation Mapping to Experimental Validation
Source: Viruses. 2026 Feb 25;18(3):279. doi: 10.3390/v18030279 (PMC13029851; doi:10.3390/v18030279)
Supplement: Supplementary file 1 [file viruses-18-00279-s001.zip]

Archive with 1 entries (1 files):
- viruses-4129004-supplementary.pdf
